# Supplementary material for: The underlying mechanical properties of membranes tune their ability to fuse
Source: J Biol Chem. 2023 Nov 4;299(12):105430. doi: 10.1016/j.jbc.2023.105430 (PMC10716014; doi:10.1016/j.jbc.2023.105430)
Supplement: Movie S1 — Electroporation of an Ld GUV made of DOPC:DOPG (5:5 mol ratio). GUV diameter before pulse: 38.5 μm. The onset of pulse application is detected at time = 28 ms. Movie S2Electroporation of an Ld GUV made of DOPC:DOPG:Chol (2:5:3 mol ratio). GUV diameter before pulse: 85.9 μm. The onset of pulse application is detected at time = 16 ms. Movie S3Electroporation of an Lo GUV made of DPPC:DPPG:Chol (2:5:3 mol ratio). GUV diameter before pulse: 39.8 μm. The onset of pulse application is detected at time = 36 ms. Note the wrinkles in the membrane due to high membrane viscosity. Movie S4Electroporation of an So GUV made of DPPC:DPPG (5:5 mol ratio). GUV diameter before pulse: 29.7 μm. The onset of pulse application is detected at time = 4 ms. Note that the formed pore remains indefinitely open during recording, through which intravesicular content is released. [file mmc1.zip]

Archive with 5 entries (4 files):
- Lira_Movies/
- Lira_Movies/S1 - DOPC_DOPG_Ld.mp4
- Lira_Movies/S2 - DOPC_DOPG_Chol_Ld.mp4
- Lira_Movies/S3 - DPPC_DPPG_Chol_lo.mp4
- Lira_Movies/S4 - DPPC_DPPG_So.mp4
